# Supplementary material for: Succinate Prevents Mice Obesity by Enhancing Brown Adipocyte Thermogenesis via the SDH-METTL3-HIF1A Pathway
Source: Int J Mol Sci. 2026 Jun 13;27(12):5348. doi: 10.3390/ijms27125348 (PMC13299057; doi:10.3390/ijms27125348)
Supplement: Supplementary file 1 [file ijms-27-05348-s001.zip]

Archive with 4 entries (4 files):
- Figures legends.pdf
- Supplementary Figures S1-S4.pdf
- Table S1.xls
- Table S2.xls
