# Supplementary material for: Succinate Prevents Mice Obesity by Enhancing Brown Adipocyte Thermogenesis via the SDH-METTL3-HIF1A Pathway
Source: Int J Mol Sci. 2026 Jun 13;27(12):5348. doi: 10.3390/ijms27125348 (PMC13299057; doi:10.3390/ijms27125348)
Supplement: Supplementary file 1 [file ijms-27-05348-s001.zip › Table S1.xls]

## Sheet: Sheet1
Table S1 The information of primers used in this study
Gene	Forward	Reverse
Ucp1	ACTGCCACACCTCCAGTCATT	CTTTGCCTCACTCAGGATTGG
Cidea1	ATCACAACTGGCCTGGTTACG	TACTACCCGGTGTCCATTTCT
Ppargc1a	TTGACTGGCGTCATTCGGG	CACCACTTCAATCCACCCAGA
Ppargc1b	AACCCAACCAGTCTCACAGG	ATGCTGTCCTTGTGGGTAGG
Hif1a	TCGAAGTAGTGCTGATCCTGC	GGCTGGGAAAAGTTAGGAGTGT
Vegf	CGAGGGTTGGCGGCAGGAC	CAGTGGCGGGGAGTGAGACG
Pparg	TGGGTGAAACTCTGGGAGATTC	AGAGGTCCACAGAGCTGATTCC
Prdm16	CAGCACGGTGAAGCCATTC	GCGTGCATCCGCTTGTG
Mettl3	AGTGGCTTTTCATCTTGGCTCTA	CGGCTTTACTCCTCGGTAGC
Mettl14	CGGCTTTACTCCTCGGTAGC	TCACCCACCCTGAGCAAAAG
Fto	GAGCAGCCTACAACGTGACT	GAAGCTGGACTCGTCCTCAC
Alkbh5	GCTGTGGTGAGAGAAAGCCT	AGTGGGCAAACACAAGTCCA
Ythdc2	GATTCCTCAGTTCCTGTTAGA	GACCAATTCTTTCTCTTCTCTC
Ythdf1	CTGCAGTTAAGACGGTGGGT	TAGCAATGGCTGCCCATGAA
Cebpa	GGTTTCGGGTCGCTGGATCTCTAG	ACGGCCTGACTCCCTCATCTTAGAC
Hsl	GATTTACGCACGATGACACAGT	ACCTGCAAAGACATTAGACAGC
