# Supplementary material for: Succinate Prevents Mice Obesity by Enhancing Brown Adipocyte Thermogenesis via the SDH-METTL3-HIF1A Pathway
Source: Int J Mol Sci. 2026 Jun 13;27(12):5348. doi: 10.3390/ijms27125348 (PMC13299057; doi:10.3390/ijms27125348)
Supplement: Supplementary file 1 [file ijms-27-05348-s001.zip › Table S2.xls]

## Sheet: Sheet1
Table S2.The information of antibodies used in this study
Antibodies	Source	Identifier	Host
ACTB	Proteintech	81115-1-RR	Rabbit
UCP1	Abcam	ab209483	Rabbit
HIF1A	Abcam	ab1779483	Rabbit
PGC1A	abcam	ab54481	Rabbit
METTL3	Proteintech	15073-1-AP	Rabbit
METTL14	Proteintech	80790-1-RR	Rabbit
WTAP	Proteintech	10200-1-AP	Rabbit
FTO	Abcam	ab126605	Rabbit
ALKBH5	Proteintech	16837-1-AP	Rabbit
SDHB	Huabio	ER1803-63	Rabbit
